# Supplementary material for: Characterizing the Flavor Precursors and Liberation Mechanisms of Various Dry-Aging Methods in Cull Beef Loins Using Metabolomics and Microbiome Approaches
Source: Metabolites. 2022 May 24;12(6):472. doi: 10.3390/metabo12060472 (PMC9230681; doi:10.3390/metabo12060472)
Supplement: Supplementary file 1 [file metabolites-12-00472-s001.zip]

Archive with 1 entries (1 files):
- metabolites-1710548-supplementary.pdf
